# Supplementary material for: “It’s like these CHCs don’t exist, are they featured anywhere?”: Social network analysis of community health committees in a rural and urban setting in Kenya
Source: PLoS One. 2019 Aug 8;14(8):e0220836. doi: 10.1371/journal.pone.0220836 (PMC6687128; doi:10.1371/journal.pone.0220836)
Supplement: S2 File — (XLSX) [file pone.0220836.s002.xlsx]

## Sheet: Sheet1
	CHC	CHVs	CHEW (Study Community Unit)	CHEW (Neighbouring Community Unit 1)	CHEW (Neighbouring Community Unit 2)	Nurse in charge of Health Center	Sub-County CHS Coordinator	Sub County HMT	NGOs	Local Chief	County CHS Coordinator	Ward administrator
CHC	0	1	1	1	1	1	0	0	0	1	0	1
CHVs	1	0	1	0	0	0	0	0	1	1	0	0
CHEW (Study Community Unit)	1	1	0	1	1	1	1	1	1	1	1	1
CHEW (Neighbouring Community Unit 1)	1	0	1	0	1	1	1	1	1	1	0	1
CHEW (Neighbouring Community Unit 2)	1	0	1	1	0	1	1	1	1	1	0	1
Nurse in charge of Health Center	1	1	1	1	1	0	1	1	1	1	0	1
Sub-County CHS Coordinator	1	1	1	1	1	1	0	1	1	1	1	1
Sub County HMT	0	1	1	1	1	1	1	0	1	1	1	1
NGOs	0	1	1	1	1	1	1	1	0	0	1	0
Local Chief	1	1	1	1	1	1	1	1	1	0	0	1
County CHS Coordinator	0	0	0	0	0	1	1	1	1	0	0	0
Ward administrator	1	0	1	1	1	1	1	0	0	1	0	0
